# Supplementary material for: Mutation Scanning in Wheat by Exon Capture and Next-Generation Sequencing
Source: PLoS One. 2015 Sep 3;10(9):e0137549. doi: 10.1371/journal.pone.0137549 (PMC4559439; doi:10.1371/journal.pone.0137549)
Supplement: S1 Table — (XLSX) [file pone.0137549.s005.xlsx]

## Sheet: ForPaper
S1 Table. KASP assays on candidate mutants
Results of KASP (SNP) assays on candidate mutations in the three lines A6,C6 and D6 in the M5, M3 and M2 generations.
VarNum: number of variant reads supporting the SNP; VarFreq: Allele frequency of variant in the exon capture; Wtype: wild-type (Cadenza)
M2	M2	M2	M3	M3	M3	M5	M5	M5	W TYPE	Confirmed
A6	C6	D3	A6	C6	D3	A6	C6	D3	Cadenza	mutant?	Contig:SNP_position	SNP	VarNum	VarFreq	X primer (FAM)	Y primer (HEX)	common primer
Y:Y	Y:Y	?	Y:Y	Y:Y	Y:Y	Y:Y	Y:Y	Y:Y	Y:Y	No	IWGSC_CSS_3B_scaff_10524740:2954	CT	2	0.0526	cgagtgctcttgttggtgT	cgagtgctcttgttggtgC	ccgaaacactcttaccaacact
Y:Y	Y:Y	Y:Y	Y:Y	Y:Y	Y:Y	Y:Y	Y:Y	Y:Y	Y:Y	No	IWGSC_CSS_7BL_scaff_6649029:1335	CT	2	0.0526	tgcgccgcggttgtagaA	tgcgccgcggttgtagaG	accaaacggagacagcgg
Y:Y	Y:Y	Y:Y	Y:Y	Y:Y	Y:Y	Y:Y	Y:Y	Y:Y	Y:Y	No	IWGSC_CSS_5BL_scaff_10919356:2065	GA	2	0.0526	atttgcatccacaaatccccA	atttgcatccacaaatccccG	tcggccagataactcttacgacc
Y:Y	Y:Y	Y:Y	Y:Y	Y:Y	Y:Y	Y:Y	Y:Y	Y:Y	Y:Y	No	IWGSC_CSS_5AL_scaff_2749619:9129	GA	2	0.0541	gcttgcaattcagcacattctA	gcttgcaattcagcacattctG	acagcagcagaatacaaatgattc
Y:Y	Y:Y	?	Y:Y	Y:Y	Y:Y	Y:Y	Y:Y	Y:Y	Y:Y	No	IWGSC_CSS_3DL_scaff_6898103:676	GA	2	0.0556	gtcttcgaatctcatcgtggA	gtcttcgaatctcatcgtggG	aagaggtggttcacaagcag
X:X	X:X	X:X	X:X	X:X	X:X	X:X	X:X	X:X	X:X	No	IWGSC_CSS_2BL_scaff_8072119:2807	CT	2	0.0571	gtctatgggtatacctgaactatgC	gtctatgggtatacctgaactatgT	ctcggcgcgtctcaggat
X:X	X:X	X:X	X:X	X:X	X:X	X:X	X:X	X:X	X:X	No	IWGSC_CSS_2DL_scaff_9821167:6299	GA	2	0.0606	cagagacaagtttcctgatggC	cagagacaagtttcctgatggT	agcgtgtttacacctgcag
Y:Y	Y:Y	Y:Y	Y:Y	Y:Y	Y:Y	Y:Y	Y:Y	Y:Y	Y:Y	No	IWGSC_CSS_7AS_scaff_4186851:2677	CT	2	0.0645	cctgctgatcctacatcaatagA	cctgctgatcctacatcaatagG	atgtgaaggcggaaccagg
X:X	X:X	?	X:X	X:X	X:X	X:X	X:X	X:X	X:X	No	IWGSC_CSS_7DS_scaff_3898657:1987	GA	2	0.08	tcgtgtaatttttatgtgctcatgC	tcgtgtaatttttatgtgctcatgT	tcgttggaatgtatgtttactcca
X:X	X:X	?	X:X	X:X	X:X	X:X	X:X	X:X	?	No	IWGSC_CSS_7DS_scaff_3906679:840	GA	2	0.1429	attaatcaagtctctaggcaacctG	attaatcaagtctctaggcaacctA	tccgccaccataaataatagacaa
Y:Y	Y:Y	?	Y:Y	Y:Y	Y:Y	Y:Y	Y:Y	Y:Y	Y:Y	No	IWGSC_CSS_2AL_scaff_6315920:10081	CT	3	0.06	gtcttgagcatgcttccctA	gtcttgagcatgcttccctG	tgtccgcatcatattctggaa
Y:Y	Y:Y	Y:Y	Y:Y	Y:Y	Y:Y	Y:Y	Y:Y	Y:Y	Y:Y	No	IWGSC_CSS_2AS_scaff_5231258:12176	GA	3	0.0667	agcatggcctataacagcgA	agcatggcctataacagcgG	tcccgttttgtcttctctttga
Y:Y	Y:Y	Y:Y	Y:Y	Y:Y	Y:Y	Y:Y	Y:Y	Y:Y	Y:Y	No	IWGSC_CSS_5AS_scaff_1550519:4041	CT	3	0.0667	tcaaattccatcaaacgcttcA	tcaaattccatcaaacgcttcG	taggtgacaagacgctttcg
Y:Y	Y:Y	Y:Y	Y:Y	Y:Y	Y:Y	Y:Y	Y:Y	Y:Y	Y:Y	No	IWGSC_CSS_3DL_scaff_6951712:6476	GA	3	0.0667	tgcccatggatgtcgccA	tgcccatggatgtcgccG	gagattctcatcgaggagtcc
Y:Y	Y:Y	Y:Y	Y:Y	Y:Y	Y:Y	Y:Y	Y:Y	Y:Y	Y:Y	No	IWGSC_CSS_3DL_scaff_6948768:103	CT	3	0.0732	cgcatgtttttaccatcagtaatgT	cgcatgtttttaccatcagtaatgC	tcttggcagtttctagtataaggcg
Y:Y	Y:Y	Y:Y	Y:Y	Y:Y	Y:Y	Y:Y	Y:Y	Y:Y	Y:Y	No	IWGSC_CSS_1AL_scaff_3936799:3784	GA	3	0.0769	cgaacttgttgaggtagaaggaA	cgaacttgttgaggtagaaggaG	caacctcgagtactgcgaa
Y:Y	Y:Y	Y:Y	Y:Y	Y:Y	Y:Y	Y:Y	Y:Y	Y:Y	Y:Y	No	IWGSC_CSS_1DL_scaff_2261447:485	CT	3	0.0833	cgtactcttcccggtctgT	cgtactcttcccggtctgC	tctagaacaaatttaagcaagcgat
X:X	X:X	X:X	X:X	X:X	X:X	X:X	X:X	X:X	X:X	No	IWGSC_CSS_6DS_scaff_1765884:3164	GA	3	0.0882	agcagcatcagcattatccaatG	agcagcatcagcattatccaatA	agagagaagtcagataagggca
Y:Y	Y:Y	Y:Y	Y:Y	Y:Y	Y:Y	Y:Y	Y:Y	Y:Y	Y:Y	No	IWGSC_CSS_4DL_scaff_14469390:2779	GA	3	0.0968	cccaggatgaaaagcccattttT	cccaggatgaaaagcccattttC	acaataattgtgacaaaacccga
Y:Y	Y:Y	Y:Y	Y:Y	Y:Y	Y:Y	Y:Y	Y:Y	Y:Y	Y:Y	No	IWGSC_CSS_6AL_scaff_5778792:275	CT	3	0.1034	ggagagcctcaaggtatggT	ggagagcctcaaggtatggC	cagtatattcgatcacaatccacg
Y:Y	Y:Y	Y:Y	Y:Y	Y:Y	Y:Y	Y:Y	Y:Y	Y:Y	Y:Y	No	IWGSC_CSS_2BS_scaff_5192574:7083	CT	3	0.1071	agaaataaccggaattgaagcaA	agaaataaccggaattgaagcaG	gctgacatacatgttggtccttc
X:Y	X:Y	X:Y	X:Y	X:Y	X:Y	X:Y	X:Y	X:Y	X:Y	No	IWGSC_CSS_2DL_scaff_9851679:2654	CT	3	0.1111	atgaacaggaaccggctgagT	atgaacaggaaccggctgagC	tgcgccttcacctgggac
?	Y:Y	?	Y:Y	Y:Y	Y:Y	Y:Y	Y:Y	Y:Y	Y:Y	No	IWGSC_CSS_6DL_scaff_3242609:5802	CT	3	0.1765	accctcatctcgctgttgT	accctcatctcgctgttgC	cggattcccagcgatcga
Y:Y	Y:Y	Y:Y	Y:Y	Y:Y	Y:Y	Y:Y	Y:Y	Y:Y	Y:Y	No	IWGSC_CSS_5AS_scaff_1486650:108	GA	4	0.1379	ccgactcaggacgccctA	ccgactcaggacgccctG	cctattttagccctaacacacgat
?	X:X	X:X	X:Y	X:X	X:X	X:Y	?	X:X	X:X	Yes	IWGSC_CSS_1DL_scaff_2258602:1586	CT	4	0.3636	gtttgctttcttcctactgggC	gtttgctttcttcctactgggT	ccccttgtcagactagtgact
Y:Y	Y:Y	Y:Y	Y:Y	Y:Y	Y:Y	Y:Y	Y:Y	Y:Y	Y:Y	No	IWGSC_CSS_5AL_scaff_2757467:3105	CT	5	0.0667	acgggtttgaaagatttcctcA	acgggtttgaaagatttcctcG	atgtgaacgtctcttgaggag
Y:Y	Y:Y	Y:Y	Y:Y	Y:Y	Y:Y	Y:Y	Y:Y	Y:Y	Y:Y	No	IWGSC_CSS_1DS_scaff_1887680:4537	GA	5	0.0676	gcacacccaaagcactcT	gcacacccaaagcactcC	agcataaaagatcgtgtagtttcg
Y:Y	Y:Y	Y:Y	Y:Y	Y:Y	Y:Y	Y:Y	Y:Y	Y:Y	Y:Y	No	IWGSC_CSS_3B_scaff_10609936:20303	GA	5	0.0962	cgaattgggccctcttatactttT	cgaattgggccctcttatactttC	ctggtttagcacgccgat
Y:Y	Y:Y	Y:Y	Y:Y	Y:Y	?	Y:Y	Y:Y	Y:Y	Y:Y	No	IWGSC_CSS_2DS_scaff_5355316:2505	GA	5	0.102	ccactaccttagtcagaagtctacT	ccactaccttagtcagaagtctacC	tgcattgcttaccattccatac
X:Y	X:Y	X:Y	X:Y	X:Y	X:Y	X:Y	X:Y	X:Y	X:Y	No	IWGSC_CSS_7AS_scaff_4245082:1728	CT	5	0.1282	tggaccgcaatgctaatccA	tggaccgcaatgctaatccG	accttgtcatgggaatagttca
X:Y	X:Y	X:X	X:Y	X:Y	X:X	Y:Y	X:Y	X:X	X:Y	Yes	IWGSC_CSS_3AS_scaff_3340976:170	GA	5	0.1316	cgccaacgtcgtaagttgT	cgccaacgtcgtaagttgC	agctccatttttacatccacaaat
X:Y	X:Y	X:Y	X:Y	X:Y	X:Y	X:Y	X:Y	X:Y	X:Y	No	IWGSC_CSS_3AS_scaff_3382409:3198	GA	5	0.1562	tcaatgagagtacaatgacatgttT	tcaatgagagtacaatgacatgttC	tcagaggaagtaaccctttcg
Y:Y	X:Y	Y:Y	X:X	X:Y	Y:Y	Y:Y	X:Y	Y:Y	Y:Y	Yes	IWGSC_CSS_4AS_scaff_5977769:5218	GA	5	0.1724	gtgacgcgatccaggccT	gtgacgcgatccaggccC	tccgagtacatgtcgtgctg
Y:Y	Y:Y	Y:Y	Y:Y	Y:Y	Y:Y	Y:Y	Y:Y	Y:Y	Y:Y	No	IWGSC_CSS_6DS_scaff_2099591:13770	GA	5	0.1724	atgacggaggcagtggcT	atgacggaggcagtggcC	agctctccttcatcacgtgc
X:Y	X:Y	X:Y	X:Y	X:Y	X:Y	?	X:Y	X:Y	X:Y	No	IWGSC_CSS_1AL_scaff_3885045:5239	GA	5	0.2083	cgcacgcgatctcgacgA	cgcacgcgatctcgacgG	cctcgtcagatccctccg
Y:Y	Y:Y	Y:Y	Y:Y	Y:Y	Y:Y	Y:Y	Y:Y	Y:Y	Y:Y	No	IWGSC_CSS_1AL_scaff_3951215:852	CT	5	0.2174	cctctttctacatgcaggcA	cctctttctacatgcaggcG	ctaacgtcatcttggcagct
Y:Y	?	Y:Y	Y:Y	Y:Y	Y:Y	Y:Y	?	Y:Y	Y:Y	No	IWGSC_CSS_7AS_scaff_4109841:2982	GA	5	0.2778	cccttttggtcagatttcattcT	cccttttggtcagatttcattcC	aatggaaaatcctgatctccgt
Y:Y	Y:Y	Y:Y	Y:Y	Y:Y	Y:Y	Y:Y	Y:Y	Y:Y	Y:Y	No	IWGSC_CSS_7AS_scaff_4109841:2982	GA	5	0.2778	cccttttggtcagatttcattcT	cccttttggtcagatttcattcC	aatggaaaatcctgatctccgt
Y:Y	Y:Y	Y:Y	Y:Y	Y:Y	Y:Y	Y:Y	Y:Y	Y:Y	Y:Y	No	IWGSC_CSS_6DL_scaff_3313236:5504	CT	5	0.3333	agcactatcacaggaggctA	agcactatcacaggaggctG	ccgtagatcatccatatatgcaagg
X:X	X:X	X:X	X:X	X:X	X:X	X:X	X:X	X:X	X:X	No	IWGSC_CSS_7BL_scaff_6747048:62	GA	5	0.5	ctcacctgcacgatcttgaT	ctcacctgcacgatcttgaC	accaagacagagagctcccc
Y:Y	X:Y	Y:Y	Y:Y	X:X	Y:Y	Y:Y	X:Y	Y:Y	Y:Y	Yes	IWGSC_CSS_7AS_scaff_4222957:6607	CT	5	0.5556	tctgtgtttgctgaccttgA	tctgtgtttgctgaccttgG	agagatcgatgcaatacgagtc
X:X	X:X	X:X	X:X	X:X	X:X	X:X	X:X	X:X	X:X	No	IWGSC_CSS_6AL_scaff_5817580:5767	GA	5	0.5556	attcagttcagatgccaaggG	attcagttcagatgccaaggA	cctggctcttaccaatgacca
Y:Y	Y:Y	Y:Y	Y:Y	Y:Y	Y:Y	Y:Y	Y:Y	Y:Y	Y:Y	No	IWGSC_CSS_1BL_scaff_3918720:137	GA	6	0.0577	gctgcttacatattaggcatcaaA	gctgcttacatattaggcatcaaG	tgaggcgtctcgatctatcc
Y:Y	Y:Y	Y:Y	Y:Y	Y:Y	Y:Y	Y:Y	Y:Y	Y:Y	Y:Y	No	IWGSC_CSS_5AS_scaff_1553827:796	CT	6	0.0612	agatccatttattttctatggctcA	agatccatttattttctatggctcG	ttccgacaaatggctggaa
Y:Y	Y:Y	Y:Y	Y:Y	Y:Y	Y:Y	Y:Y	Y:Y	Y:Y	Y:Y	No	IWGSC_CSS_2BS_scaff_5197506:2153	CT	6	0.0714	catggttttctcgcaagcaA	catggttttctcgcaagcaG	atcgaaaatcgcatggagaaaa
X:Y	X:Y	X:Y	X:Y	X:Y	X:Y	X:Y	X:Y	X:Y	X:Y	No	IWGSC_CSS_7DL_scaff_3349235:5884	GA	6	0.075	tcgtcgttgttgtcgtcgtT	tcgtcgttgttgtcgtcgtC	caacaacaacaacaacaacaaca
Y:Y	Y:Y	Y:Y	Y:Y	Y:Y	Y:Y	Y:Y	Y:Y	Y:Y	Y:Y	No	IWGSC_CSS_1AL_scaff_3942963:231	CT	6	0.1017	ctcccagctgagtcaagcA	ctcccagctgagtcaagcG	tctccgacaagttcttcagc
Y:Y	Y:Y	Y:Y	Y:Y	Y:Y	Y:Y	Y:Y	Y:Y	Y:Y	Y:Y	No	IWGSC_CSS_2AL_scaff_6393013:92	GA	6	0.1071	atgtactactttccaataagggagT	atgtactactttccaataagggagC	tgggaggaaagtagaacttgac
X:X	X:X	X:X	X:X	X:X	X:X	X:X	X:X	X:X	X:X	No	IWGSC_CSS_2BL_scaff_7974375:7812	GA	6	0.1395	ttccgttaccccgcctcA	ttccgttaccccgcctcG	acttgactatcgacgtggttta
Y:Y	Y:Y	Y:Y	Y:Y	Y:Y	Y:Y	Y:Y	Y:Y	Y:Y	Y:Y	No	IWGSC_CSS_1BS_scaff_3469327:4964	GA	6	0.1579	tgaatcatttgatgcttgcgaaT	tgaatcatttgatgcttgcgaaC	tccaacaagacagtagctcg
Y:Y	Y:Y	Y:Y	Y:Y	Y:Y	Y:Y	Y:Y	Y:Y	Y:Y	Y:Y	No	IWGSC_CSS_2AL_scaff_6343913:19965	CT	6	0.1579	tggtctgcatatcatcgacatT	tggtctgcatatcatcgacatC	cagggcgtggatgaagcg
X:X	X:X	X:X	X:X	X:X	X:X	X:X	X:X	X:X	X:X	No	IWGSC_CSS_1AS_scaff_3275391:1967	CT	6	0.1875	cagagaatggtgtatctgacaagG	cagagaatggtgtatctgacaagA	cgttgtcctttggaagcatatc
Y:Y	Y:Y	Y:Y	Y:Y	Y:Y	Y:Y	Y:Y	Y:Y	Y:Y	Y:Y	No	IWGSC_CSS_5AS_scaff_1532270:222	GA	6	0.2069	tggatcgctagagcttgcaT	tggatcgctagagcttgcaC	tggatgtcaaaactgcattcc
Y:Y	X:Y	Y:Y	Y:Y	Y:Y	Y:Y	Y:Y	X:Y	Y:Y	Y:Y	Yes	IWGSC_CSS_5DL_scaff_4577166:1140	GA	6	0.25	acttccatccacatttaggactT	acttccatccacatttaggactC	ctttaaatcaaatcttgagcgatgg
X:Y	X:X	X:X	X:Y	X:X	X:X	X:X	X:X	X:X	X:X	Yes	IWGSC_CSS_1DL_scaff_2258602:1586	CT	6	0.375	gtttgctttcttcctactgggC	gtttgctttcttcctactgggT	ccccttgtcagactagtgact
Y:Y	Y:Y	Y:Y	Y:Y	Y:Y	Y:Y	Y:Y	Y:Y	Y:Y	Y:Y	No	IWGSC_CSS_4DL_scaff_14384259:7746	GA	6	0.4615	tcgcacgccatctccagA	tcgcacgccatctccagG	cagcatactcggcactcgg
Y:Y	Y:Y	Y:Y	Y:Y	Y:Y	Y:Y	Y:Y	Y:Y	Y:Y	Y:Y	No	IWGSC_CSS_7DL_scaff_1537580:150	GA	7	0.07	gcggcgtgaacttgtccaA	gcggcgtgaacttgtccaG	gtgctgttcctgctcacg
Y:Y	Y:Y	Y:Y	Y:Y	Y:Y	Y:Y	Y:Y	Y:Y	Y:Y	Y:Y	No	IWGSC_CSS_2BL_scaff_7933360:3178	CT	7	0.1045	gaccttgaggacgttccgA	gaccttgaggacgttccgG	aacggttcctggaatgagg
X:Y	X:Y	X:Y	X:Y	X:Y	X:Y	X:Y	X:Y	X:Y	X:Y	No	IWGSC_CSS_3B_scaff_10605222:292	CT	7	0.1111	ggcgagacgaccatgtgaT	ggcgagacgaccatgtgaC	gacaccatgatcttcatcatcttg
Y:Y	Y:Y	Y:Y	Y:Y	Y:Y	Y:Y	Y:Y	Y:Y	Y:Y	Y:Y	No	IWGSC_CSS_2AS_scaff_5221038:2642	CT	7	0.1148	gtatgcctctacttgactagctT	gtatgcctctacttgactagctC	actctttgtccatggttaggaaac
X:Y	X:Y	X:Y	X:Y	X:Y	X:Y	X:Y	X:Y	X:Y	X:Y	No	IWGSC_CSS_6DS_scaff_2124697:1687	GA	7	0.1273	ttaaccccgagaaggtgtcT	ttaaccccgagaaggtgtcC	gcttgcaagaccaagaaaactg
Y:Y	X:Y	Y:Y	Y:Y	X:X	Y:Y	Y:Y	Y:Y	Y:Y	Y:Y	Yes	IWGSC_CSS_4DS_scaff_2311530:6049	CT	7	0.2258	atccctgtccatccatcgT	atccctgtccatccatcgC	tctaggtggtcgcacggg
Y:Y	X:Y	Y:Y	Y:Y	X:X	Y:Y	Y:Y	X:Y	Y:Y	Y:Y	Yes	IWGSC_CSS_4DS_scaff_2311530:6049	CT	7	0.2258	atccctgtccatccatcgT	atccctgtccatccatcgC	tctaggtggtcgcacggg
Y:Y	X:Y	Y:Y	Y:Y	X:Y	X:Y	Y:Y	X:Y	Y:Y	Y:Y	Yes	IWGSC_CSS_4DL_scaff_14365041:2927	CT	7	0.2593	cgatggcaaaggttcgtgA	cgatggcaaaggttcgtgG	cgttgccgattccctagaaataa
Y:Y	Y:Y	Y:Y	Y:Y	Y:Y	Y:Y	Y:Y	Y:Y	Y:Y	Y:Y	No	IWGSC_CSS_5BL_scaff_10788203:7673	GA	7	0.28	cagcgccatgatgacctT	cagcgccatgatgacctC	ccttgacgtagccgaagaag
X:Y	X:X	X:X	X:Y	X:X	X:X	X:X	X:X	X:X	X:X	No	IWGSC_CSS_1DL_scaff_993596:3259	CT	7	0.4375	tctccaagagatgactcagtgC	tctccaagagatgactcagtgT	tgacaagactttcccatgtgttta
X:X	X:X	X:X	X:X	X:X	X:X	X:X	X:X	X:X	X:X	No	IWGSC_CSS_1DL_scaff_993596:3259	CT	7	0.4375	tctccaagagatgactcagtgC	tctccaagagatgactcagtgT	tgacaagactttcccatgtgttta
X:Y	X:Y	X:Y	X:Y	X:Y	X:Y	X:Y	X:Y	X:Y	X:Y	No	IWGSC_CSS_1AL_scaff_3974710:1158	GA	7	0.5	accttggctcttagtagggaG	accttggctcttagtagggaG	ccagcacctttcagctttga
Y:Y	Y:Y	Y:Y	Y:Y	Y:Y	Y:Y	Y:Y	Y:Y	Y:Y	Y:Y	No	IWGSC_CSS_1AL_scaff_3978389:8230	CT	7	0.5	gatgtaatgcagctggtgagA	gatgtaatgcagctggtgagG	gtggatccagctatgcccat
X:X	X:X	X:X	X:X	X:X	X:X	X:X	X:X	X:X	X:X	No	IWGSC_CSS_6BL_scaff_4263654:560	CT	7	0.5833	ttttgacgtccatttgccatatC	ttttgacgtccatttgccatatT	agaccttctcactcgtagca
Y:Y	Y:Y	Y:Y	Y:Y	Y:Y	Y:Y	Y:Y	Y:Y	Y:Y	Y:Y	No	IWGSC_CSS_4BL_scaff_7015324:2667	CT	8	0.0645	cgacacaatcttctcggcA	cgacacaatcttctcggcG	agcaggaggaggacagga
Y:Y	Y:Y	Y:Y	Y:Y	Y:Y	Y:Y	Y:Y	Y:Y	Y:Y	Y:Y	No	IWGSC_CSS_7BS_scaff_3100465:178	GA	8	0.2286	acacaactaatgaggtagatcgatT	acacaactaatgaggtagatcgatC	caaatggacatacaccgacct
Y:Y	X:X	Y:Y	Y:Y	X:X	Y:Y	Y:Y	X:X	Y:Y	Y:Y	Yes	IWGSC_CSS_3B_scaff_10773714:2890	CT	8	0.2759	gtcatctccgcctccatgtT	gtcatctccgcctccatgtC	ctgccgttcccgttcgag
Y:Y	Y:Y	Y:Y	Y:Y	Y:Y	Y:Y	Y:Y	Y:Y	Y:Y	Y:Y	No	IWGSC_CSS_5AL_scaff_1764028:25	CT	8	0.3077	ggggctgctcatcaacgT	ggggctgctcatcaacgC	tgctcggtgaagttccagtt
Y:Y	Y:Y	Y:Y	Y:Y	Y:Y	Y:Y	Y:Y	Y:Y	Y:Y	Y:Y	No	IWGSC_CSS_5DL_scaff_4495202:9185	GA	8	0.3077	acagcgccatgatgacctT	acagcgccatgatgacctC	ccttgacgtagccgaagaaa
Y:Y	Y:Y	Y:Y	Y:Y	Y:Y	Y:Y	Y:Y	Y:Y	Y:Y	Y:Y	No	IWGSC_CSS_3B_scaff_10762896:375	CT	8	0.4	gtgaatcacaaatagcaacctacaT	gtgaatcacaaatagcaacctacaC	attcttgctcaaaataatgcatgc
X:X	X:Y	X:X	X:X	Y:Y	X:X	X:X	X:Y	X:X	X:X	Yes	IWGSC_CSS_6AS_scaff_4362971:4979	CT	8	0.4444	ttggaagactgaagtatggatgaG	ttggaagactgaagtatggatgaA	ggtaatttccagcaattgtcacttt
X:X	X:Y	X:X	X:X	Y:Y	X:X	X:X	X:Y	X:X	X:X	Yes	IWGSC_CSS_6AS_scaff_4362971:4979	CT	8	0.4444	ttggaagactgaagtatggatgaG	ttggaagactgaagtatggatgaA	ggtaatttccagcaattgtcacttt
X:X	Y:Y	Y:Y	X:X	Y:Y	Y:Y	X:X	Y:Y	Y:Y	Y:Y	Yes	IWGSC_CSS_2DL_scaff_9878884:15945	GA	8	1	attttctgatgtagcacttccaaaA	attttctgatgtagcacttccaaaG	tggatgccatctgtttgaggc
Y:Y	X:Y	Y:Y	Y:Y	X:Y	Y:Y	Y:Y	X:Y	Y:Y	X:Y	Yes	IWGSC_CSS_5BL_scaff_10916823:1907	GA	8	1	gcatccaacgagctcaccA	gcatccaacgagctcaccG	gtgtgtgagctcgccgag
Y:Y	Y:Y	Y:Y	Y:Y	Y:Y	Y:Y	Y:Y	Y:Y	Y:Y	Y:Y	No	IWGSC_CSS_5AL_scaff_2756579:13647	CT	9	0.2571	aggagcccggtgactatgA	aggagcccggtgactatgG	ttgagtacttagtaagccgagg
Y:Y	Y:Y	Y:Y	Y:Y	Y:Y	Y:Y	Y:Y	Y:Y	Y:Y	Y:Y	No	IWGSC_CSS_7AS_scaff_4250750:99	GA	9	0.3913	ctcacctgcacgatcttgaT	ctcacctgcacgatcttgaC	gaccaagacagagagctccc
Y:Y	X:Y	Y:Y	Y:Y	X:X	Y:Y	Y:Y	X:Y	Y:Y	Y:Y	Yes	IWGSC_CSS_7BL_scaff_6703531:8413	CT	9	0.6	agtaactgttttaaatgtgcacctA	agtaactgttttaaatgtgcacctG	gtgtagtggatagagccatagac
Y:Y	X:X	?	Y:Y	X:X	X:X	Y:Y	X:X	X:X	X:X	Yes	IWGSC_CSS_7AL_scaff_4485472:6474	CT	9	1	aaatttttcatgggattgtgagagG	aaatttttcatgggattgtgagagA	gtgcacttctgttcatcataacc
X:Y	Y:Y	Y:Y	X:X	Y:Y	Y:Y	X:X	Y:Y	Y:Y	Y:Y	Yes	IWGSC_CSS_5BL_scaff_10832025:2328	CT	9	1	acaggactccttacaggctA	acaggactccttacaggctG	ttttgccggcagttttaacg
X:Y	Y:Y	Y:Y	Y:Y	Y:Y	Y:Y	Y:Y	Y:Y	Y:Y	Y:Y	Yes	IWGSC_CSS_3AS_scaff_3401444:2383	GA	9	1	gttgaaaagcttcagccatgT	gttgaaaagcttcagccatgC	caaagccatctgtcctggtc
X:Y	Y:Y	Y:Y	X:X	Y:Y	Y:Y	X:X	Y:Y	Y:Y	Y:Y	Yes	IWGSC_CSS_5BL_scaff_10832025:2328	CT	9	1	acaggactccttacaggctA	acaggactccttacaggctG	ttttgccggcagttttaacg
X:Y	X:X	X:X	X:Y	X:X	X:X	Y:Y	X:X	X:X	X:X	Yes	IWGSC_CSS_7AL_scaff_4485472:6474	CT	9	1	aaatttttcatgggattgtgagagG	aaatttttcatgggattgtgagagA	gtgcacttctgttcatcataacc
Y:Y	X:Y	Y:Y	Y:Y	Y:Y	Y:Y	?	X:X	Y:Y	Y:Y	Yes	IWGSC_CSS_1BL_scaff_3906206:62	CT	9	1	tgaaaccgacccatttgacttaT	tgaaaccgacccatttgacttaC	tccatgacagtgaacaaagttg
Y:Y	X:Y	Y:Y	Y:Y	X:X	Y:Y	?	X:X	Y:Y	Y:Y	Yes	IWGSC_CSS_3B_scaff_10618583:3415	GA	9	1	ggttgacgattatcctgaagagtaT	ggttgacgattatcctgaagagtaC	ggaaaacttgaagatttgcacaaa
Y:Y	X:X	Y:Y	Y:Y	X:X	Y:Y	Y:Y	X:X	Y:Y	Y:Y	Yes	IWGSC_CSS_5BL_scaff_10783107:12267	CT	9	1	ccagttcatttcagcgtcatgtT	ccagttcatttcagcgtcatgtC	gcaggcatctcccatttaaac
X:Y	X:Y	X:Y	X:Y	X:Y	X:Y	X:Y	X:Y	X:Y	X:Y	No	IWGSC_CSS_6DL_scaff_3307626:12578	CT	9	1	ccacagaaaaggataacaattctgG	ccacagaaaaggataacaattctgG	tggaacttactcccctacttgt
Y:Y	Y:Y	X:Y	Y:Y	Y:Y	X:Y	Y:Y	Y:Y	Y:Y	Y:Y	Yes	IWGSC_CSS_7AL_scaff_4555581:8216	CT	10	0.2941	tcttgattgaagcatgcacaaT	tcttgattgaagcatgcacaaC	ggcaattagtatgctctgatccc
Y:Y	X:X	Y:Y	Y:Y	X:X	Y:Y	Y:Y	X:X	Y:Y	Y:Y	Yes	IWGSC_CSS_3AL_scaff_4308446:2350	CT	10	1	cccaaaaatgttcttgaagtgctT	cccaaaaatgttcttgaagtgctC	ccacttagaacactcaacccaa
X:Y	Y:Y	?	X:Y	Y:Y	Y:Y	X:Y	Y:Y	Y:Y	Y:Y	Yes	IWGSC_CSS_1DL_scaff_2271953:2622	GA	12	0.4	cacagtcggacatgattataggaA	cacagtcggacatgattataggaG	tgatggaaattgccaggtgat
Y:Y	X:Y	Y:Y	Y:Y	X:X	Y:Y	Y:Y	X:Y	Y:Y	Y:Y	Yes	IWGSC_CSS_7AS_scaff_4255782:10029	CT	12	0.7059	caatgacaaacatcccggacT	caatgacaaacatcccggacC	cctgtttcacacttatctctcca
X:Y	X:X	?	X:Y	X:X	X:X	X:Y	X:X	X:X	X:X	Yes	IWGSC_CSS_6DL_scaff_3313236:3272	CT	13	0.4333	ccttgtcaaatttgcaggagatgG	ccttgtcaaatttgcaggagatgA	aggcctgttgtcagatgtg
Y:Y	X:Y	Y:Y	Y:Y	?	Y:Y	Y:Y	X:Y	Y:Y	Y:Y	Yes	IWGSC_CSS_7BS_scaff_3078162:2114	CT	14	0.3182	gcaaaatttagaaagctggcaattT	gcaaaatttagaaagctggcaattC	gcatcattccctgcaacgaat
X:Y	X:X	X:X	X:Y	X:X	X:X	X:Y	X:X	X:X	X:X	Yes	IWGSC_CSS_6DS_scaff_2089497:7259	CT	14	0.5	tgttgcaaaaccttcgttcagC	tgttgcaaaaccttcgttcagT	tccaggttgcagttgttgtc
X:X	Y:Y	Y:Y	X:X	Y:Y	Y:Y	X:X	Y:Y	Y:Y	Y:Y	Yes	IWGSC_CSS_2AL_scaff_6434667:9615	GA	14	1	cgtcaacaagaactacgtcgaT	cgtcaacaagaactacgtcgaC	ctgcatcaatggatcgatgaag
Y:Y	X:Y	Y:Y	Y:Y	X:X	Y:Y	Y:Y	X:X	Y:Y	Y:Y	Yes	IWGSC_CSS_5DL_scaff_4603746:7567	GA	14	1	agcacgggcacagacatagaataaA	agcacgggcacagacatagaataaG	tgaagaagggctccaatatcggc
?	X:Y	X:Y	X:Y	X:Y	X:Y	X:Y	X:Y	X:Y	X:Y	No	IWGSC_CSS_2BL_scaff_8033775:1086	GA	16	0.9412	cttttgcctttgccttcttcaC	cttttgcctttgccttcttcaT	accacagtgcttgaggcta
X:Y	X:Y	X:Y	X:Y	X:Y	X:Y	X:Y	X:Y	X:Y	X:Y	No	IWGSC_CSS_6DL_scaff_3328996:5211	CT	16	1	tgacctgtactccacctaaataaA	tgacctgtactccacctaaataaG	atcgcactgaagtctggatg
X:Y	X:X	X:X	X:Y	X:X	X:X	Y:Y	X:X	X:X	X:X	Yes	IWGSC_CSS_1DL_scaff_2272429:900	CT	17	1	gcactcatcatgcagactttcaC	gcactcatcatgcagactttcaT	gctacagctaaagtgcatgaaaata
X:Y	Y:Y	?	X:Y	Y:Y	Y:Y	?	Y:Y	Y:Y	Y:Y	Yes	IWGSC_CSS_6AS_scaff_4368825:675	GA	19	0.475	ccttgggatcccttctcagT	ccttgggatcccttctcagC	aggttcaacgggtctgacc
Y:Y	X:Y	Y:Y	Y:Y	X:X	Y:Y	Y:Y	X:Y	Y:Y	Y:Y	Yes	IWGSC_CSS_6AL_scaff_5818991:7549	CT	19	0.5135	tggattttgccttggggagA	tggattttgccttggggagG	cgttcttgactcaggctcgg
X:X	Y:Y	Y:Y	X:X	Y:Y	Y:Y	X:X	Y:Y	Y:Y	Y:Y	Yes	IWGSC_CSS_6AS_scaff_674350:5713	GA	20	1	tgcagtatcacaggaaggattaT	tgcagtatcacaggaaggattaC	ggaaaacagttaatctctgcaact
Y:Y	X:X	?	Y:Y	X:X	Y:Y	Y:Y	X:X	Y:Y	Y:Y	Yes	IWGSC_CSS_2AL_scaff_6347827:10019	GA	23	1	tgagaacgatgagagatgcataT	tgagaacgatgagagatgcataC	gagcacgttcaacatcaagaat
Y:Y	X:X	Y:Y	Y:Y	X:X	Y:Y	Y:Y	X:X	Y:Y	Y:Y	Yes	IWGSC_CSS_5DS_scaff_2777831:16211	GA	25	0.8065	gctgccgccatttctcgT	gctgccgccatttctcgC	tagaggaggacagccggg
Y:Y	Y:Y	?	Y:Y	Y:Y	X:Y	Y:Y	Y:Y	X:Y	Y:Y	Yes	IWGSC_CSS_3B_scaff_10775684:7767	GA	27	0.4821	acgttcagtcaagaattggtagA	acgttcagtcaagaattggtagG	tgcagcatcaaaagtatgaaaggg
Y:Y	Y:Y	?	Y:Y	Y:Y	Y:Y	Y:Y	X:Y	Y:Y	Y:Y	No	IWGSC_CSS_2DS_scaff_5339903:177	GA	27	0.5745	gggatgtacgtcagctggT	gggatgtacgtcagctggC	acttgggtcgcccttaagt
Y:Y	Y:Y	X:X	Y:Y	Y:Y	X:X	Y:Y	Y:Y	X:Y	Y:Y	Yes	IWGSC_CSS_6DS_scaff_2114081:14406	GA	32	0.3168	gcctcctctcgctccacT	gcctcctctcgctccacC	gccatttaagttatagtctggcatt
X:X	Y:Y	Y:Y	X:X	Y:Y	Y:Y	X:X	Y:Y	Y:Y	Y:Y	Yes	IWGSC_CSS_4AL_scaff_7149418:10600	GA	33	1	aggctcgagttctactatttcaA	aggctcgagttctactatttcaG	cttcagcagaccctctagca
Y:Y	X:Y	?	Y:Y	Y:Y	Y:Y	Y:Y	X:X	Y:Y	Y:Y	Yes	IWGSC_CSS_3AL_scaff_4250995:5355	CT	34	0.8718	gtgcttcctttaatctatctccgA	gtgcttcctttaatctatctccgG	tggacgtgaagaatggatctg
?	Y:Y	Y:Y	X:Y	Y:Y	Y:Y	X:Y	Y:Y	Y:Y	Y:Y	Yes	IWGSC_CSS_3B_scaff_10401908:9130	CT	36	0.3956	cgataaccatgacaccagagttA	cgataaccatgacaccagagttG	gccggaaatcagtgcaacc
X:X	X:X	?	X:X	X:X	X:Y	X:X	X:X	Y:Y	X:X	Yes	IWGSC_CSS_4BL_scaff_7034205:361	CT	36	1	ggaaggaggatcgaaagcaaaC	ggaaggaggatcgaaagcaaaT	ctcgagggcaagctcact
X:X	Y:Y	Y:Y	X:X	Y:Y	Y:Y	X:X	Y:Y	Y:Y	Y:Y	Yes	IWGSC_CSS_4AL_scaff_7154984:426	GA	46	1	cgtcaaggccaacaaggT	cgtcaaggccaacaaggC	atcggcttgtgcgggttg
Y:Y	X:X	Y:Y	Y:Y	X:X	Y:Y	Y:Y	X:X	Y:Y	Y:Y	Yes	IWGSC_CSS_6AL_scaff_5786993:3043	GA	47	1	gcgaacggagcagacacT	gcgaacggagcagacacC	acacagttgccagtatgcag
X:X	X:X	?	X:X	X:X	X:Y	X:X	X:X	Y:Y	X:X	Yes	IWGSC_CSS_6AL_scaff_5814443:9248	GA	58	1	gccaagagttgtttggtcagttG	gccaagagttgtttggtcagttA	ctgtcaattccaagatggttgag
X:Y	X:Y	X:Y	X:Y	X:Y	X:Y	X:Y	X:Y	X:Y	X:Y	No	IWGSC_CSS_3DL_scaff_6932508:3994	GA	64	1	ccttggccgaggtggtgA	ccttggccgaggtggtgG	catctgctgccaatgcca
Y:Y	?	X:X	Y:Y	Y:Y	X:X	Y:Y	Y:Y	X:Y	Y:Y	Yes	IWGSC_CSS_7DL_scaff_3362472:11458	CT	75	0.3659	cgatgacccagcccatgaT	cgatgacccagcccatgaC	aggctgcccctttccgag
Y:Y	Y:Y	Y:Y	Y:Y	Y:Y	Y:Y	Y:Y	Y:Y	?	Y:Y	No	IWGSC_CSS_6AL_scaff_5824109:1079	GA	77	0.3649	cccggggaattgctcgtA	cccggggaattgctcgtG	gaaatcacactttccatctctgac
X:X	?	X:X	X:X	?	X:X	X:X	Y:Y	X:X	X:X	Yes	IWGSC_CSS_5DL_scaff_4560789:7159	CT	77	1	gacatggatcagtatagtcgtcaG	gacatggatcagtatagtcgtcaA	agatggttcgatcagatctgc
Y:Y	X:X	X:X	Y:Y	X:X	X:X	Y:Y	X:X	X:X	X:X	Yes	IWGSC_CSS_3B_scaff_10556561:6890	GA	78	1	ccagattatctgcatcaacgtcC	ccagattatctgcatcaacgtcT	gcgtgttcccaaggttaacat
X:Y	X:X	X:X	X:Y	X:X	X:X	Y:Y	X:X	X:X	X:X	Yes	IWGSC_CSS_7AL_scaff_4452921:794	GA	92	1	actctgcatggcttggtagG	actctgcatggcttggtagA	ctcttccttgcatcagcca
X:Y	X:Y	X:Y	X:Y	X:Y	X:Y	X:Y	X:Y	X:Y	X:Y	No	IWGSC_CSS_2BS_scaff_5196597:10378	CT	141	0.662	gctgttgctgattctaaacttgA	gctgttgctgattctaaacttgG	gaacagctgagtctccaaact
X:X	X:X	X:Y	X:X	X:X	X:X	X:X	X:X	Y:Y	X:X	Yes	IWGSC_CSS_6DS_scaff_2115386:2728	GA	187	1	gtgaaaatttacgacgacgaagG	gtgaaaatttacgacgacgaagA	atccttgacctttccaggca
